# Supplementary material for: A higher order PUF complex is central to regulation of C. elegans germline stem cells
Source: bioRxiv. 2024 Jun 14:2024.06.14.599074. Preprint. [Version 1] doi: 10.1101/2024.06.14.599074 (PMC11195197; doi:10.1101/2024.06.14.599074)
Supplement: Supplement 2 [file media-2.zip]

Archive with 2 entries (2 files):
- Qiu-SupplementaryTable4.xlsx
- __MACOSX/._Qiu-SupplementaryTable4.xlsx
